# Supplementary material for: Ligature‐associated bacterial profiles are linked to type 2 diabetes mellitus in a rat model and influenced by antibody treatment against TNF‐α or RAGE
Source: Clin Exp Dent Res. 2017 Feb 27;3(1):25–31. doi: 10.1002/cre2.54 (PMC5347912; doi:10.1002/cre2.54)
Supplement: Supplementary file 1 — S1: Complete list of probes present on the HOMIM microarray. [file CRE2-3-25-s001.xlsx]

## Sheet: Ark1
Probe name
Abiotrophia defectiva HOT-389_AF94
Acinetobacter baumannii HOT-554_AD86
Actinobaculum sp. HOT-183_AF99
Actinobaculum sp. HOT-183_AA85
Actinobaculum sp. HOT-183_AA86
Actinomyces Cluster_AC99
Actinomyces georgiae HOT-617_AG01
Actinomyces georgiae HOT-617_AG02
Actinomyces gerencseriae HOT-618_AG03
Actinomyces israelii HOT-645_AG04
Actinomyces israelii HOT-645_AG05
Actinomyces meyeri HOT-671 / Actinomyces odontolyticus HOT-701_AG08
Actinomyces meyeri HOT-671_AG06
Actinomyces naeslundii HOT-176_AC71
Actinomyces naeslundii II HOT-688_AG07
Actinomyces sp. HOT-169_AD85
Actinomyces sp. HOT-170_AG09
Actinomyces sp. HOT-170_AG10
Actinomyces sp. HOT-170_T61
Actinomyces sp. HOT-179_Y79
Actinomyces sp. HOT-448_AB36
Actinomyces sp. HOT-448_AC69
Actinomyces spp. HOT-175,893_AG11
Actinomyces spp. HOT-446,448_AC70
Aggregatibacter actinomycetemcomitans HOT-531_P02
Aggregatibacter aphrophilus HOT-545_AG12
Aggregatibacter segnis HOT-762 / Aggregatibacter sp. HOT-512_AA78
Alloprevotella sp. HOT-308_AG13
Alloprevotella spp. HOT-473,474_AA50
Alloprevotella tannerae HOT-466_AB03
Anaeroglobus geminatus HOT-121_AG13
Anaeroglobus geminatus HOT-121_AA56
Atopobium parvulum HOT-723_X29
Atopobium rimae HOT-750_K24
Atopobium rimae HOT-750_X12
Atopobium sp. HOT-199_M71
Atopobium sp. HOT-416_T49
Atopobium sp. HOT-416_X30
Bacteroidaceae[G-1] sp. HOT-272_X17
Bacteroidales[G-2] sp. HOT-274_AG14
Bacteroidales[G-2] sp. HOT-274_AG15
Bacteroidales[G-2] sp. HOT-274_X57
Bacteroides heparinolyticus HOT-630_N91
Bacteroidetes[G-3] sp. HOT-281_AG18
Bacteroidetes[G-3] sp. HOT-365_AG19
Bacteroidetes[G-3] spp. HOT-281,365_AC95
Bacteroidetes[G-3] spp. HOT-281,365_AG16
Bacteroidetes[G-3] spp. HOT-281,365_AG17
Bergeyella sp. HOT-322_AD83
Bergeyella sp. HOT-322_AD84
Bifidobacteriaceae Cluster I_E49
Bifidobacterium dentium HOT-588_AA62
Brevundimonas diminuta HOT-590_AC90
Bulleidia extructa HOT-603_AD81
Burkholderia cepacia HOT-571_AC05
Burkholderia sp. HOT-406_AB66
Campylobacter concisus HOT-575 / Campylobacter rectus HOT-748_T86
Campylobacter concisus HOT-575 / Campylobacter rectus HOT-748_X36
Campylobacter concisus HOT-575_O46
Campylobacter concisus HOT-575_X33
Campylobacter curvus HOT-580 / Campylobacter rectus HOT-748 / Campylobacter showae HOT-763_T87
Campylobacter curvus HOT-580 / Campylobacter rectus HOT-748 / Campylobacter showae HOT-763_X37
Campylobacter curvus HOT-580_AG20
Campylobacter gracilis HOT-623_Q04
Campylobacter showae HOT-763_W36
Campylobacter showae HOT-763_X35
Capnocytophaga gingivalis HOT-337_O04
Capnocytophaga gingivalis HOT-337_X23
Capnocytophaga granulosa HOT-325_AG23
Capnocytophaga leadbetteri HOT-329_AG24
Capnocytophaga leadbetteri HOT-329_O08
Capnocytophaga leadbetteri HOT-329_Y81
Capnocytophaga ochracea HOT-700 / Capnocytophaga spp. HOT-323,326,864_Y83
Capnocytophaga sp. HOT-326_AG26
Capnocytophaga sp. HOT-326_O09
Capnocytophaga sp. HOT-332_AD21
Capnocytophaga sp. HOT-332_X53
Capnocytophaga sp. HOT-335_AG27
Capnocytophaga sputigena HOT-775 / Capnocytophaga sp. HOT-324_AG25
Capnocytophaga sputigena HOT-775_AC15
Cardiobacterium hominis HOT-633_AD16
Cardiobacterium hominis HOT-633_O97
Cardiobacterium valvulum HOT-540_AD79
Cardiobacterium valvulum HOT-540_AD80
Catonella morbi HOT-165 / Catonella sp. HOT-164_O56
Clostridiales[F-2][G-1] sp. HOT-075_AD78
Clostridiales[F-2][G-2] sp. HOT-085_R31
Corynebacterium durum HOT-595_AG28
Corynebacterium matruchotii HOT-666_AG29
Corynebacterium matruchotii HOT-666_AG30
Cryptobacterium curtum HOT-579_AG31
Desulfobulbus sp. HOT-041_K70
Dialister invisus HOT-118_AG32
Dialister invisus HOT-118_AG33
Dialister pneumosintes HOT-736_AG34
Dialister pneumosintes HOT-736_X78
Dialister sp. HOT-119_AG35
Dialister sp. HOT-119_AG36
Dialister sp. HOT-119_AG37
Eikenella corrodens HOT-577 / Kingella denitrificans HOT-582 / Kingella sp. HOT-012_AD98
Enterococcus casseliflava HOT-801 / Enterococcus italicus HOT-803 / Enterococcus saccharolytics HOT-802_AB13
Enterococcus faecalis HOT-604_N28
Enterococcus italicus HOT-803_AG38
Enterococcus saccharolyticus HOT-802_AG39
Enterococcus saccharolyticus HOT-802_AG40
Enterococcus saccharolyticus HOT-802_AG41
Enterococcus saccharolyticus HOT-802_AG42
Escherichia coli HOT-574_AA74
Eubacterium[11][G-1] infirmum HOT-105_AG43
Eubacterium[11][G-1] infirmum HOT-105_Y45
Eubacterium[11][G-1] sulci HOT-467_R36
Eubacterium[11][G-1] sulci HOT-467_Y98
Eubacterium[11][G-3] brachy HOT-557_AC03
Eubacterium[11][G-3] brachy HOT-557_O47
Eubacterium[11][G-5] saphenum HOT-759_AA71
Eubacterium[11][G-6] minutum HOT-673_AG44
Eubacterium[11][G-6] minutum HOT-673_AG45
Eubacterium[11][G-6] nodatum HOT-694_Y46
Eubacterium[11][G-7] yurii HOT-377 / Peptostreptococcaceae[11][G-7] sp. HOT-106_W84
Eubacterium[11][G-7] yurii HOT-377_AG46
Filifactor alocis HOT-539_AA69
Fretibacterium Cluster_D70
Fretibacterium fastidiosum HOT-363_AG47
Fretibacterium sp. HOT-358_AC55
Fretibacterium sp. HOT-359 / Fretibacterium sp. HOT-362_AC53
Fretibacterium sp. HOT-360_AG48
Fretibacterium sp. HOT-361_AG49
Fretibacterium sp. HOT-362_P97
Fretibacterium spp. HOT-360,362,453_AC56
Fusobacterium Cluster_AE01
Fusobacterium naviforme HOT-689 / Fusobacterium nucleatum ss vincentii HOT-200_M22
Fusobacterium nucleatum ss animalis HOT-420_AG50
Fusobacterium periodonticum HOT-201_R20
Gemella haemolysans HOT-626 / Gemella sanguinis HOT-757_K63
Gemella haemolysans HOT-626_AG51
Gemella morbillorum HOT-046_AB09
Gemella sanguinis HOT-757_AB17
Gemella sanguinis HOT-757_AG52
Granulicatella adiacens HOT-534 / Granulicatella elegans HOT-596_W81
Granulicatella adiacens HOT-534_AB30
Granulicatella elegans HOT-596_AB28
Granulicatella elegans HOT-596_AB29
Haemophilus parainfluenzae HOT-718_W79
Haemophilus sp. HOT-035_AG53
Haemophilus sp. HOT-036_X31
Helicobacter pylori HOT-812_AG54
Kingella denitrificans HOT-582_W30
Kingella denitrificans HOT-582_X41
Kingella oralis HOT-706_O86
Kingella oralis HOT-706_AA77
Klebsiella pneumoniae HOT-731 / Klebsiella pneumonia ss ozaenae HOT-735_AG55
Lachnoanaerobaculum orale HOT-082 / Lachnoanaerobaculum saburreum HOT-494_AB50
Lachnoanaerobaculum saburreum HOT-494_W21
Lachnospiraceae[G-2] sp. HOT-096_R28
Lachnospiraceae[G-2] sp. HOT-096_AA70
Lachnospiraceae[G-3] sp. HOT-100_AG57
Lachnospiraceae[G-3] sp. HOT-100_AG58
Lachnospiraceae[G-5] sp. HOT-080_AA65
Lactobacillus acidophilus HOT-529_AC30
Lactobacillus acidophilus HOT-529_AC31
Lactobacillus casei HOT-568 / Lactobacillus paracasei HOT-716 / Lactobacillus rhamnosus HOT-749_W94
Lactobacillus Cluster_W93
Lactobacillus fermentum HOT-608_E51
Lactobacillus gasseri HOT-615 / Lactobacillus johnsonii HOT-819_V86
Lactobacillus jensenii HOT-839 / Lactobacillus salivarius HOT-756_AB14
Lactobacillus sp. HOT-461_AG62
Lactobacillus sp. HOT-461_AG63
Lactococcus lactis HOT-804_AB11
Lautropia mirabilis HOT-022_X44
Leptotrichia buccalis HOT-563_AG64
Leptotrichia buccalis HOT-563_AG65
Leptotrichia hofstadii HOT-224 / Leptotrichia sp. HOT-223_Y55
Leptotrichia hofstadii HOT-224_AG66
Leptotrichia sp. HOT-215_AG67
Leptotrichia wadei HOT-222 / Leptotrichia sp. HOT-417_AA60
Leptotrichiaceae[G-1] spp. HOT-210,220_AD17
Leptotrichiaceae[G-1] spp. HOT-210,220_Y92
Megasphaera micronuciformis HOT-122_X28
Megasphaera sp. HOT-123_AD11
Mitsuokella sp. HOT-131_AG68
Mitsuokella sp. HOT-131_AG69
Mitsuokella sp. HOT-131_X72
Mogibacterium timidum HOT-042_AB25
Mogibacterium timidum HOT-042_AB26
Mycoplasma faucium HOT-606_N40
Mycoplasma hominis HOT-632_N30
Mycoplasma hominis HOT-632_Y89
Mycoplasma salivarium HOT-754_AD10
Neisseria bacilliformis HOT-013 / Neisseria sp. HOT-018_Y59
Neisseria Cluster_O45
Neisseria elongata HOT-598_AA75
Neisseria flavescens HOT-610_AG70
Neisseria gonorrhoeae HOT-621 / Neisseria polysaccharea HOT-737_O76
Neisseria oralis HOT-014 / Eikenella sp. HOT-011_Y57
Neisseria pharyngis HOT-729_AD08
Neisseria pharyngis HOT-729_AG71
Neisseria pharyngis HOT-729_AG72
Neisseria sp. HOT-020_Y56
Neisseria subflava HOT-476_AG73
Ochrobactrum anthropi HOT-544_AB24
Olsenella uli HOT-038 / Olsenella sp. HOT-807_AB87
Oribacterium sinus HOT-457_AG74
Oribacterium sinus HOT-457_AG75
Oribacterium sp. HOT-078_AG76
Oribacterium spp. HOT-078,372_AB27
Parvimonas micra HOT-111_AG78
Parvimonas micra HOT-111_V05
Parvimonas sp. HOT-110_AG79
Peptostreptococcaceae[11][G-4] spp. HOT-103,369_AB49
Peptostreptococcaceae[11][G-7] sp. HOT-081_K98
Peptostreptococcaceae[11][G-7] sp. HOT-106_AG80
Peptostreptococcaceae[11][G-7] sp. HOT-106_AG81
Peptostreptococcaceae[11][G-7] sp. HOT-106_L01
Peptostreptococcaceae[13][G-1] sp. HOT-113_AD07
Peptostreptococcaceae[13][G-1] sp. HOT-113_AG82
Peptostreptococcaceae[13][G-1] sp. HOT-113_AG83
Peptostreptococcaceae[13][G-1] sp. HOT-113_AG84
Peptostreptococcaceae[13][G-1] sp. HOT-113_P72
Peptostreptococcus stomatis HOT-112_AG87
Porphyromonas catoniae HOT-283 / Porphyromonas sp. HOT-279_N95
Porphyromonas endodontalis HOT-273 / Porphyromonas spp. HOT-285,395_W78
Porphyromonas endodontalis HOT-273_AG88
Porphyromonas gingivalis HOT-619_X21
Porphyromonas gingivalis HOT-619_AA93
Porphyromonas sp. HOT-279_Q93
Prevotella buccae HOT-560_Y63
Prevotella Cluster I_AB01
Prevotella Cluster II_AA44
Prevotella dentalis HOT-583_AG89
Prevotella dentalis HOT-583_AG90
Prevotella dentalis HOT-583_AG91
Prevotella denticola HOT-291_K73
Prevotella histicola HOT-298 / Prevotella melaninogenica HOT-469_T81
Prevotella histicola HOT-298_AD71
Prevotella histicola HOT-298_AD72
Prevotella intermedia HOT-643_AB92
Prevotella intermedia HOT-643_AD06
Prevotella intermedia HOT-643_L18
Prevotella loescheii HOT-658 / Prevotella spp. HOT-317,472_Y65
Prevotella maculosa HOT-289_AC94
Prevotella melaninogenica HOT-469_AG92
Prevotella nigrescens HOT-693_AG93
Prevotella nigrescens HOT-693_W40
Prevotella oris HOT-311_AG94
Prevotella oris HOT-311_AG95
Prevotella oris HOT-311_AG96
Prevotella oulora HOT-288_AG97
Prevotella oulora HOT-288_AG98
Prevotella pallens HOT-714 / Prevotella sp. HOT-310_R67
Prevotella pallens HOT-714_AG99
Prevotella pallens HOT-714_AH01
Prevotella salivae HOT-307_AC96
Prevotella salivae HOT-307_AH02
Prevotella sp. HOT-292_AC93
Prevotella sp. HOT-299_AH05
Prevotella sp. HOT-299_AH06
Prevotella sp. HOT-299_AH07
Prevotella sp. HOT-310_Y67
Prevotella sp. HOT-317_AH08
Prevotella sp. HOT-376_AD70
Prevotella spp. HOT-292,300_P68
Propionibacterium acidifaciens HOT-191_AA54
Propionibacterium acnes HOT-530_AB73
Propionibacterium acnes HOT-530_AB74
Propionibacterium propionicum HOT-739_AB71
Propionibacterium propionicum HOT-739_AB72
Proteus mirabolis HOT-676_AH09
Proteus mirabolis HOT-676_AH10
Pseudomonas aeruginosa HOT-536 / Pseudomonas otitidis HOT-834 / Pseudomonas sp. HOT-032_AB68
Pseudomonas aeruginosa HOT-536 / Pseudomonas otitidis HOT-834_AB67
Pseudomonas Cluster_O96
Pseudomonas otitidis and aeruginosa and HOT-834,536_032_AH11
Pseudoramibacter alactolyticus HOT-538_AB69
Pseudoramibacter alactolyticus HOT-538_AB70
Pyramidobacter piscolens HOT-357_AH12
Pyramidobacter piscolens HOT-357_AH13
Rhodocyclus sp. HOT-028_AH14
Rothia dentocariosa HOT-587 / Rothia mucilaginosa HOT-681_E52
Rothia dentocariosa HOT-587_Q66
Rothia dentocariosa HOT-587_W97
Rothia dentocariosa HOT-587_W98
Rothia mucilaginosa HOT-681_AB62
Rothia mucilaginosa HOT-681_AB63
Scardovia inopinata HOT-642_AB32
Scardovia inopinata HOT-642_AB33
Scardovia wiggsiae HOT-195_Q56
Selenomonas artemidis HOT-124_AH15
Selenomonas artemidis HOT-124_AH16
Selenomonas dianae HOT-139_AH17
Selenomonas flueggei HOT-125_AH18
Selenomonas flueggei HOT-125_AH19
Selenomonas HOT-133_AH20
Selenomonas HOT-137_AH21
Selenomonas infelix HOT-639 / Selenomonas spp. HOT-126,479,481_AC13
Selenomonas infelix HOT-639 / Selenomonas spp. HOT-126,479,481_O54
Selenomonas noxia HOT-130 / Selenomonas sp. HOT-140_AC04
Selenomonas noxia HOT-130_AH23
Selenomonas sp. HOT-133_M09
Selenomonas sp. HOT-137_X68
Selenomonas spp. HOT-134,442_Y73
Selenomonas spp. HOT-136,149,478_AB61
Selenomonas spp. HOT-138,146,892_Q52
Selenomonas spp. HOT-149,481_AB60
Shuttleworthia satelles HOT-095_AH24
Slackia exigua HOT-602_AH25
Slackia exigua HOT-602_AH26
Solobacterium moorei HOT-678_AC01
Solobacterium moorei HOT-678_AC02
SR1[G-1] sp. HOT-345_AH27
SR1[G-1] sp. HOT-345_AH28
SR1[G-1] spp. HOT-345,874_AC72
SR1[G-1] spp. HOT-345,875_AC73
Staphylococcus aureus HOT-550_AH29
Staphylococcus aureus HOT-550_AH30
Staphylococcus aureus HOT-550_AH31
Stenotrophomonas maltophilia HOT-663_AB85
Stenotrophomonas maltophilia HOT-663_AB86
Stomatobaculum sp. HOT-097_AG59
Stomatobaculum sp. HOT-097_AG61
Streptococcus anginosus HOT-543 / Streptococcus gordonii HOT-622_F49
Streptococcus anginosus HOT-543 / Streptococcus gordonii HOT-622_X11
Streptococcus australis HOT-073_AH32
Streptococcus australis HOT-073_AH33
Streptococcus Cluster_AB99
Streptococcus constellatus HOT-576 / Streptococcus intermedius HOT-644_AB77
Streptococcus constellatus HOT-576 / Streptococcus intermedius HOT-644_F48
Streptococcus constellatus HOT-576_AH34
Streptococcus cristatus HOT-578_AD88
Streptococcus cristatus HOT-578_AA47
Streptococcus downei HOT-594_AD67
Streptococcus downei HOT-594_AD68
Streptococcus infantis HOT-638 / Streptococcus sp. HOT-065_AH35
Streptococcus infantis HOT-638 / Streptococcus sp. HOT-065_Y74
Streptococcus mitis bv2 HOT-398 / Streptococcus sp. HOT-069_Q64
Streptococcus mitis bv2 HOT-398_AH36
Streptococcus mutans HOT-686_AC57
Streptococcus mutans HOT-686_X04
Streptococcus oralis HOT-707/ Streptococcus sp. HOT-064_F46
Streptococcus parasanguinis I HOT-721 / Streptococcus parasanguinis II HOT-411 / Streptococcus sp. HOT-057_R17
Streptococcus parasanguinis I HOT-721 / Streptococcus parasanguinis II HOT-411 / Streptococcus sp. HOT-057_V77
Streptococcus parasanguinis I HOT-721 / Streptococcus sp. HOT-057_AH37
Streptococcus pyogenes HOT-745_AD94
Streptococcus salivarius HOT-755 / Streptococcus vestibularis HOT-021 / Streptococcus sp. HOT-067_E34
Streptococcus salivarius HOT-755 / Streptococcus vestibularis HOT-021_AH39
Streptococcus sobrinus HOT-768_Q60
Streptococcus spp. HOT-070,071_N20
Tannerella forsythia HOT-613_X56
Tannerella sp. HOT-286_AH40
TM7[G-1] sp. HOT-347 / TM7[G-2] sp. HOT-350_Y77
TM7[G-1] spp. HOT-346,347_AH43
TM7[G-1] spp. HOT-346,349_W85
TM7[G-5] sp. HOT-356_AH42
TM7[G-5] spp. HOT-356,437_O32
Treponema Cluster II_AC43
Treponema denticola HOT-584_O40
Treponema lecithinolyticum HOT-653_AB07
Treponema lecithinolyticum HOT-653_D52
Treponema maltophilum HOT-664_Q01
Treponema medium HOT-667_W76
Treponema parvum HOT-724_AC39
Treponema socranskii HOT-769 / Treponema sp. HOT-268_Y95
Treponema sp. HOT-228_AH46
Treponema sp. HOT-231_AC45
Treponema sp. HOT-257_AH45
Treponema spp. HOT-237,242_F89
Treponema vincentii HOT-029_AC46
Veillonella atypica HOT-524_W04
Veillonella atypica HOT-524_W88
Veillonella dispar HOT-160 / Veillonella parvula HOT-161_Q67
Veillonella sp. HOT-780_AD02
Veillonella sp. HOT-780_AH47
Veillonella sp. HOT-780_AH48
Veillonellaceae[G-1] sp. HOT-129_AF95
Veillonellaceae[G-1] sp. HOT-155_AB59
Veillonellaceae[G-1] sp. HOT-155_AF96
Veillonellaceae[G-1] spp. HOT-129,135,148_W86
Veillonellaceae[G-1] spp. HOT-129,150_AF97
Veillonellaceae[G-1] spp. HOT-132,150_Y80
Veillonellaceae[G-1] spp. HOT-135,148_AF98
