# Supplementary material for: Ligature‐associated bacterial profiles are linked to type 2 diabetes mellitus in a rat model and influenced by antibody treatment against TNF‐α or RAGE
Source: Clin Exp Dent Res. 2017 Feb 27;3(1):25–31. doi: 10.1002/cre2.54 (PMC5347912; doi:10.1002/cre2.54)
Supplement: Supplementary file 2 — S2: List of probes identified in subgingival ligatures in rats. [file CRE2-3-25-s002.xlsx]

## Sheet: Ark1
Probe name	Presence (%) of total samples	Presence (%) LPD group	Presence (%) OPD group	Presence (%) OPDE group	Presence (%) OPDAR group	Mean HOMIM-value of total samples	Mean HOMIM-value LPD group	Mean HOMIM-value OPD group	Mean HOMIM-value OPDE group	Mean HOMIM-value OPDAR group
Abiotrophia defectiva ot389_AF94	1.96078	0	0	0	7.69231	0.0384468	0	0	0	0.153846
Actinobaculum sp._ot183_AF99	3.92157	0	0	15.3846	0	0.0768935	0	0	0.230769	0
Bifidobacteriaceae Cluster I_E49	37.2549	42.8571	36.3636	15.3846	53.8462	0.730488	0.642857	0.727273	0.307692	1
Brevundimonas diminuta_ot590_AC90	74.5098	78.5714	100	61.5385	61.5385	1.46098	1.28571	1.90909	0.769231	1
Cardiobacterium hominis_ot633_O97	3.92157	0	0	0	15.3846	0.0768935	0	0	0	0.307692
Enterococcus casseliflava/ Enterococcus italicus/Enterococcus saccharolytics_0t801/802/803_AB13	76.4706	71.4286	54.5455	92.3077	84.6154	1.49942	1.42857	1	1.53846	1.38462
Escherichia coli_ot574_AA74	78.4314	64.2857	81.8182	84.6154	84.6154	1.53787	1.5	1.81818	1.84615	1.92308
Fusobacterium Cluster_AE01	96.0784	100	100	100	84.6154	1.88389	2.85714	2.45455	2.23077	2.53846
Fusobacterium periodonticum_ot201_R20	96.0784	100	100	100	84.6154	1.88389	4.14286	3.81818	3.46154	3.46154
Gemella haemolysans/Gemella sanguinis_ot626/757_K63	5.88235	0	0	0	23.0769	0.11534	0	0	0	0.461538
Gemella haemolysans_ot626_AG51	5.88235	0	0	0	23.0769	0.11534	0	0	0	0.461538
Granulicatella adiacens/Granulicatella elegans_ot534/596_W81	1.96078	0	0	0	7.69231	0.0384468	0	0	0	0.0769231
Granulicatella adiacens_ot534_AB30	1.96078	0	0	0	7.69231	0.0384468	0	0	0	0.153846
Granulicatella elegans_ot596_AB29	1.96078	0	0	0	7.69231	0.0384468	0	0	0	0.153846
Haemophilus parainfluenzae_ot718_W79	76.4706	42.8571	100	84.6154	84.6154	1.49942	0.571429	2.09091	1.53846	2.30769
Kingella oralis_ot706_O86	41.1765	64.2857	90.9091	0	15.3846	0.807382	1.14286	1.72727	0	0.461538
Kingella oralis_ot706_AA77	3.92157	0	0	0	15.3846	0.0768935	0	0	0	0.307692
Klebsiella pneumoniae ss ozaenae_ot731/735_AG55	86.2745	92.8571	100	92.3077	61.5385	1.69166	1.64286	2.18182	2	1.23077
Lactobacillus Cluster_W93	100	100	100	100	100	1.96078	4.57143	5	4.92308	4.53846
Lactobacillus fermentum_ot608_E51	35.2941	0	0	69.2308	69.2308	0.692042	0	0	0.846154	0.846154
Lactobacillus gasseri/Lactobacillus johnsonii_ot615/819_V86	68.6275	28.5714	100	84.6154	69.2308	1.34564	0.5	3.72727	2.46154	2.53846
Lautropia mirabilis_ot022_X44	3.92157	0	0	0	15.3846	0.0768935	0	0	0	0.307692
Neisseria Cluster_O45	21.5686	7.14286	9.09091	46.1538	23.0769	0.422914	0.142857	0.0909091	1	0.461538
Neisseria elongata_ot598_AA75	1.96078	0	0	0	7.69231	0.0384468	0	0	0	0.0769231
Oribacterium sp._ot078_AG76	1.96078	0	0	7.69231	0	0.0384468	0	0	0.153846	0
Peptostreptococcaceae[11][G-7] sp._ot106_AG81	11.7647	21.4286	27.2727	0	0	0.230681	0.285714	0.272727	0	0
Prevotella Cluster II_AA44	1.96078	0	0	0	7.69231	0.0384468	0	0	0	0.0769231
Prevotella intermedia_ot643_L18	1.96078	0	0	7.69231	0	0.0384468	0	0	0.384615	0
Proteus mirabolis_ot676_AH10	9.80392	7.14286	0	7.69231	23.0769	0.192234	0.0714286	0	0.153846	0.461538
Rothia dentocariosa /Rothia mucilaginosa_ot587/681_E52	1.96078	0	0	7.69231	0	0.0384468	0	0	0.153846	0
Staphylococcus aureus_ot550_AH31	3.92157	7.14286	0	0	7.69231	0.0768935	0.0714286	0	0	0.153846
Streptococcus anginosus/Streptococcus gordonii_ot543/622_F49	3.92157	0	0	0	15.3846	0.0768935	0	0	0	0.615385
Streptococcus anginosus/Streptococcus gordonii_ot543/622_X11	1.96078	0	0	0	7.69231	0.0384468	0	0	0	0.0769231
Streptococcus australis_ot073_AH32	11.7647	0	0	7.69231	38.4615	0.230681	0	0	0.153846	0.692308
Streptococcus Cluster_AB99	70.5882	92.8571	45.4545	61.5385	76.9231	1.38408	2.64286	0.818182	1.15385	1.76923
Streptococcus constellatus/Streptococcus intermedius-ot576/644_AB77	3.92157	0	0	0	15.3846	0.0768935	0	0	0	0.153846
Streptococcus constellatus/Streptococcus intermedius_ot576/644_F48	7.84314	0	0	7.69231	23.0769	0.153787	0	0	0.153846	0.384615
Streptococcus cristatus_ot578_AA47	3.92157	0	0	0	15.3846	0.0768935	0	0	0	0.307692
Streptococcus downei_ot594_AD68	27.451	57.1429	54.5455	0	0	0.538255	0.928571	0.727273	0	0
Streptococcus infantis/Streptococcus sp._ot638/065_Y74	5.88235	0	0	0	23.0769	0.11534	0	0	0	0.384615
Streptococcus mitis bv2/Streptococcus sp._ot398/069_Q64	5.88235	0	0	0	23.0769	0.11534	0	0	0	0.461538
Streptococcus oralis/Streptococcus sp._ot707/064_F46	58.8235	50	27.2727	61.5385	92.3077	1.1534	0.928571	0.454545	1.07692	2.30769
Streptococcus parasanguinis I/Streptococcus parasanguinis II/Streptococcus sp._ot721/411/057_R17	31.3725	42.8571	9.09091	15.3846	53.8462	0.615148	0.571429	0.0909091	0.230769	0.692308
Streptococcus parasanguinis I/Streptococcus parasanguinis II/Streptococcus sp._ot721/411/057_V77	84.3137	92.8571	81.8182	84.6154	76.9231	1.65321	2.71429	1.63636	1.61538	1.92308
Streptococcus parasanguinis I/Streptococcus sp._ot721/057_AH37	72.549	85.7143	63.6364	61.5385	76.9231	1.42253	1.92857	1	1	1.38462
Streptococcus salivarius/Streptococcus vestibularis/Streptococcus sp._ot755/021/067_E34	96.0784	100	100	100	84.6154	1.88389	4.14286	3.81818	3.92308	3.46154
Streptococcus salivarius/Streptococcus vestibularis_ot755/021_AH39	45.098	50	45.4545	61.5385	23.0769	0.884275	0.642857	0.545455	1	0.230769
Treponema parvum_ot724_AC39	5.88235	7.14286	9.09091	0	7.69231	0.11534	0.0714286	0.0909091	0	0.0769231
Veillonella atypica_ot524_W04	1.96078	0	9.09091	0	0	0.0384468	0	0.0909091	0	0
Veillonella dispar/Veillonella parvula_ot160/161_Q67	100	100	100	100	100	1.96078	4.14286	4.18182	4.07692	3.84615
